# Supplementary material for: Peanut-Shaped Gold Nanoparticles with Shells of Ceragenin CSA-131 Display the Ability to Inhibit Ovarian Cancer Growth In Vitro and in a Tumor Xenograft Model
Source: Cancers (Basel). 2021 Oct 29;13(21):5424. doi: 10.3390/cancers13215424 (PMC8582422; doi:10.3390/cancers13215424)
Supplement: Supplementary file 1 [file cancers-13-05424-s001.zip]

Archive with 1 entries (1 files):
- cancers-1410018-supplementary.pdf
